# Supplementary material for: Attraction to conspecific social-calls in a migratory, solitary, foliage-roosting bat (Lasiurus cinereus)
Source: Sci Rep. 2022 Jun 9;12:9519. doi: 10.1038/s41598-022-13645-9 (PMC9184723; doi:10.1038/s41598-022-13645-9)
Supplement: Supplementary file 1 — Supplementary Information 1. [file 41598_2022_13645_MOESM1_ESM.r]

#####Analysis for Hoary bat social call study
#####
#####Gabriel Reyes, gabe.reyes01@gmail.com


library(MASS)
library(brms)
library(tidyverse)
library(tidybayes)
library(ggplot2)
library(car)

trials<-read.csv("trialsdata.csv",header=T,sep=",")
trials<-trials[,-1]
standardize <- function(x) {
  x <- scale(x)
  z <- as.numeric(x)
  attr(z,"scaled:center") <- attr(x,"scaled:center")
  attr(z,"scaled:scale") <- attr(x,"scaled:scale")
  return(z)
}


attach(trials)
factor(trials$Treatment)
factor(trials$Date)
factor(trials$Night)
factor(trials$Block)
factor(trials$Season)

trials$Treatment<-factor(trials$Treatment)
trials$Season<-factor(trials$Season)
trials$stemp<-standardize(trials$Temp)
trials$smoon<-standardize(trials$Moon)
trials$swind<-standardize(trials$Wind)
trials$slahr<-standardize(trials$Laci_hour)
trials$shum<-standardize(trials$Humidity)

summary(trials)

###Generate VIF values. If the values are under 3 then we are good.#####


trials2<-trials[,c(3,11,8, 14,15,16,17,18)]
M<-lm(Lacis~., data=trials2)
vif(M)


#Humidity and season over 3. Drop humidity
trials2<-trials[,c(3,11,8, 14,15,16,17)]
M<-lm(Lacis~., data=trials2)
vif(M)


bfit<-brm(Lacis~Treatment*Season+slahr+stemp+smoon+swind+(1|Night), family = "negbinomial", data=trials,
           prior = c(set_prior("normal(0,10)", class = "b"),
                     set_prior("cauchy(0,2)", class = "sd")),
           iter = 4000, warmup = 500, chains = 4)
summary(bfit)
plot(bfit)
fitted(bfit)
pp_check(bfit, response="Lacis")
conditional_effects(bfit, "Treatment:Season")
plot(conditional_effects(bfit))


me <- conditional_effects(bfit, "Treatment:Season")
plot(me, plot = FALSE)[[1]] +
  scale_color_grey(start=0, end=.5) +
  scale_fill_grey()+
  labs(y="Hoary bat capture rate/half hour", x="Playback Treatment")
