# Supplementary material for: Attraction to conspecific social-calls in a migratory, solitary, foliage-roosting bat (Lasiurus cinereus)
Source: Sci Rep. 2022 Jun 9;12:9519. doi: 10.1038/s41598-022-13645-9 (PMC9184723; doi:10.1038/s41598-022-13645-9)
Supplement: Supplementary file 2 — Supplementary Information 2. [file 41598_2022_13645_MOESM2_ESM.csv]

	Date	Site	Treatment	Temp	Humidity	Sky	Wind	Lacis	Block	Night	Season	Moon	Laci_hour
1	1-Jun-10	San Pedro Wash Bridge	Control	20.6	30.6	0	0	0	1	1	Spring	0	9.316770186
2	1-Jun-10	San Pedro Wash Bridge	Laso1	14.6	41.2	0	0	1	1	1	Spring	0.82	9.316770186
3	1-Jun-10	San Pedro Wash Bridge	Control	12.4	44	0	0	0	2	1	Spring	0.82	9.316770186
4	1-Jun-10	San Pedro Wash Bridge	Laso1	11.9	44.5	0	0	0	2	1	Spring	0.82	9.316770186
5	2-Jun-10	David Canyon Pond	Control	5.9	51.6	0	1	0	3	2	Spring	0	5.502183406
6	2-Jun-10	David Canyon Pond	Laso2	5.2	53	0	1	2	3	2	Spring	0	5.502183406
7	2-Jun-10	David Canyon Pond	Control	4.4	55.5	0	1	0	4	2	Spring	0	5.502183406
8	2-Jun-10	David Canyon Pond	Laso2	3.9	57.3	0	1	0	4	2	Spring	0.74	5.502183406
9	2-Jun-10	David Canyon Pond	Control	3.6	59.4	0	1	0	5	2	Spring	0.74	5.502183406
10	2-Jun-10	David Canyon Pond	Laso1	3.3	60.8	0	1	1	5	2	Spring	0.74	5.502183406
11	3-Jun-10	San Pedro Wash Bridge	Laso1	14.4	42.2	0	0	0	6	3	Spring	0	4.137931034
12	3-Jun-10	San Pedro Wash Bridge	Control	14.6	37.4	0	0	0	6	3	Spring	0	4.137931034
13	3-Jun-10	San Pedro Wash Bridge	Laso2	13.6	40	0	0	0	7	3	Spring	0	4.137931034
14	3-Jun-10	San Pedro Wash Bridge	Control	12.8	40.1	0	2	0	7	3	Spring	0	4.137931034
15	3-Jun-10	San Pedro Wash Bridge	Laso2	21.2	23.9	0	2	1	8	3	Spring	0.65	4.137931034
16	3-Jun-10	San Pedro Wash Bridge	Control	14.9	35.4	0	1	0	8	3	Spring	0.65	4.137931034
17	3-Jun-10	San Pedro Wash Bridge	Laso1	12.4	45.8	0	1	1	9	3	Spring	0.65	4.137931034
18	3-Jun-10	San Pedro Wash Bridge	Control	10.7	53.2	0	1	0	9	3	Spring	0.65	4.137931034
19	4-Jun-10	David Canyon Pond	Control	10.7	51.4	0	0	0	10	4	Spring	0	2.352941176
20	4-Jun-10	David Canyon Pond	Laso2	9.7	54.1	0	0	1	10	4	Spring	0	2.352941176
21	4-Jun-10	David Canyon Pond	Control	9	55.3	0	0	0	11	4	Spring	0	2.352941176
22	4-Jun-10	David Canyon Pond	Laso1	8.7	56.9	0	0	0	11	4	Spring	0	2.352941176
23	4-Jun-10	David Canyon Pond	Control	8.1	59.1	0	1	0	12	4	Spring	0	2.352941176
24	4-Jun-10	David Canyon Pond	Laso2	7.9	59.6	0	1	0	12	4	Spring	0	2.352941176
25	5-Jun-10	San Pedro Wash	Laso1	19.7	42.9	0	0	0	13	5	Spring	0	2.149837134
26	5-Jun-10	San Pedro Wash	Control	16.8	50	0	0	1	13	5	Spring	0	2.149837134
27	5-Jun-10	San Pedro Wash	Laso2	15.5	50.6	0	0	0	14	5	Spring	0	2.149837134
28	5-Jun-10	San Pedro Wash	Control	14.2	53.7	0	0	0	14	5	Spring	0	2.149837134
29	5-Jun-10	San Pedro Wash	Laso1	12.9	58.9	0	0	0	15	5	Spring	0	2.149837134
30	5-Jun-10	San Pedro Wash	Control	14.6	49.9	0	0	0	15	5	Spring	0	2.149837134
31	5-Jun-10	San Pedro Wash	Laso2	16.9	51	0	0	3	16	5	Spring	0	2.149837134
32	5-Jun-10	San Pedro Wash	Control	15.8	56.4	0	0	0	16	5	Spring	0	2.149837134
33	7-Jun-10	Redondo Creek Pond	Laso1	12.4	54.4	0	0	0	17	6	Spring	0	26.54155496
34	7-Jun-10	Redondo Creek Pond	Control	11.3	57.5	0	0	0	17	6	Spring	0	26.54155496
35	7-Jun-10	Redondo Creek Pond	Laso2	11.1	58.5	0	0	0	18	6	Spring	0	26.54155496
36	7-Jun-10	Redondo Creek Pond	Control	11.4	58.8	0	0	0	18	6	Spring	0	26.54155496
37	7-Jun-10	Redondo Creek Pond	Laso1	10.5	62.6	0	1	1	19	6	Spring	0.19	26.54155496
38	7-Jun-10	Redondo Creek Pond	Control	10.5	62.7	0	1	0	19	6	Spring	0.19	26.54155496
39	7-Jun-10	Redondo Creek Pond	Laso2	10	55.2	0	1	1	20	6	Spring	0.19	26.54155496
40	7-Jun-10	Redondo Creek Pond	Control	10.4	64.3	0	1	0	20	6	Spring	0.19	26.54155496
41	8-Jun-10	Pauls Spotted Pond	Control	16.2	30.2	0	0	0	21	7	Spring	0	27.55102041
42	8-Jun-10	Pauls Spotted Pond	Laso2	15.4	31.7	0	0	1	21	7	Spring	0	27.55102041
43	8-Jun-10	Pauls Spotted Pond	Control	16.6	28.1	0	2	0	22	7	Spring	0	27.55102041
44	8-Jun-10	Pauls Spotted Pond	Laso1	16.9	41.2	0	2	1	22	7	Spring	0	27.55102041
45	9-Jun-10	Redondo Creek Pond	Control	11.7	40.2	0	1	0	23	8	Spring	0	21.70212766
46	9-Jun-10	Redondo Creek Pond	Laso1	11.3	38.4	0	1	2	23	8	Spring	0	21.70212766
47	9-Jun-10	Redondo Creek Pond	Control	10.9	38.9	0	1	0	24	8	Spring	0	21.70212766
48	9-Jun-10	Redondo Creek Pond	Laso2	10.9	37.3	0	1	1	24	8	Spring	0	21.70212766
49	10-Jun-10	Redondo Creek Pond	Control	12.3	44.9	1	0	0	25	9	Spring	0	13.90243902
50	10-Jun-10	Redondo Creek Pond	Laso2	9.7	50.5	1	0	0	25	9	Spring	0	13.90243902
51	10-Jun-10	Redondo Creek Pond	Control	9.4	50.3	1	0	0	26	9	Spring	0	13.90243902
52	10-Jun-10	Redondo Creek Pond	Laso1	9.4	52.1	1	0	1	26	9	Spring	0	13.90243902
53	12-Jun-10	Redondo Creek Pond	Control	8.4	49.4	0	1	0	27	10	Spring	0	1.258741259
54	12-Jun-10	Redondo Creek Pond	Laso2	6.3	55.1	0	1	0	27	10	Spring	0	1.258741259
55	12-Jun-10	Redondo Creek Pond	Control	5.3	58.5	0	1	0	28	10	Spring	0	1.258741259
56	12-Jun-10	Redondo Creek Pond	Laso1	6.2	57	0	0	0	28	10	Spring	0	1.258741259
57	31-Aug-10	Blue Slide Bull Creek	Laso1	13.9	75.5	0	0	1	29	11	Fall	0	0.441176471
58	31-Aug-10	Blue Slide Bull Creek	Control	13.1	79.1	0	0	0	29	11	Fall	0	0.441176471
59	31-Aug-10	Blue Slide Bull Creek	Laso2	12.8	81.5	0	0	1	30	11	Fall	0	0.441176471
60	31-Aug-10	Blue Slide Bull Creek	Control	12.5	84.4	0	0	0	30	11	Fall	0	0.441176471
61	4-Sep-10	Blue Slide Bull Creek	Laso1	11.8	79.8	0	0	1	31	12	Fall	0	0.810810811
62	4-Sep-10	Blue Slide Bull Creek	Control	11.1	80.9	0	0	0	31	12	Fall	0	0.810810811
63	4-Sep-10	Blue Slide Bull Creek	Laso2	10.9	82.5	0	0	3	32	12	Fall	0	0.810810811
64	4-Sep-10	Blue Slide Bull Creek	Control	10.2	84.1	0	0	0	32	12	Fall	0	0.810810811
65	20-Sep-10	Skunk Cabbage Creek	Laso1	12.5	90.9	3	0	0	33	13	Fall	0.92	0
66	20-Sep-10	Skunk Cabbage Creek	Control	11.5	93.2	0	0	0	33	13	Fall	0.92	0
67	20-Sep-10	Skunk Cabbage Creek	Laso2	10.7	94.8	0	0	0	34	13	Fall	0.92	0
68	20-Sep-10	Skunk Cabbage Creek	Control	11	95.4	0	0	0	34	13	Fall	0.92	0
69	20-Sep-10	Skunk Cabbage Creek	Laso1	10.2	96.1	0	0	0	35	13	Fall	0.92	0
70	20-Sep-10	Skunk Cabbage Creek	Control	10.1	95.9	0	0	0	35	13	Fall	0.92	0
71	25-Sep-10	5 Brooks Pond	Control	13.3	84.9	0	0	0	36	14	Fall	0.96	6.333333333
72	25-Sep-10	5 Brooks Pond	Laso2	11.9	90.6	0	0	1	36	14	Fall	0.96	6.333333333
73	25-Sep-10	5 Brooks Pond	Control	10.8	93.1	0	0	0	37	14	Fall	0.96	6.333333333
74	25-Sep-10	5 Brooks Pond	Laso1	10.6	92.1	0	0	0	37	14	Fall	0.96	6.333333333
75	1-Oct-10	Wilson Creek	Control	17.3	75.9	1	0	0	38	15	Fall	0	0.256410256
76	1-Oct-10	Wilson Creek	Laso1	13.8	89.9	1	0	0	38	15	Fall	0	0.256410256
77	1-Oct-10	Wilson Creek	Control	13.7	90.6	1	0	0	39	15	Fall	0	0.256410256
78	1-Oct-10	Wilson Creek	Laso2	13.7	91.8	1	0	0	39	15	Fall	0	0.256410256
79	2-Oct-10	Blue Slide Bull Creek	Control	13.5	87	1	0	0	40	16	Fall	0	0.1875
80	2-Oct-10	Blue Slide Bull Creek	Laso2	13.1	89.3	1	0	0	40	16	Fall	0	0.1875
81	2-Oct-10	Blue Slide Bull Creek	Control	13.1	90	1	0	0	41	16	Fall	0	0.1875
82	2-Oct-10	Blue Slide Bull Creek	Laso1	12.5	90.9	1	0	0	41	16	Fall	0	0.1875
83	2-Oct-10	Blue Slide Bull Creek	Control	12.1	92	1	0	0	42	16	Fall	0	0.1875
84	2-Oct-10	Blue Slide Bull Creek	Laso2	11.6	92.8	1	0	0	42	16	Fall	0	0.1875
85	2-Oct-10	Blue Slide Bull Creek	Control	11.2	93.5	1	0	0	43	16	Fall	0	0.1875
86	2-Oct-10	Blue Slide Bull Creek	Laso1	11	93.6	1	0	0	43	16	Fall	0	0.1875
87	5-Oct-10	Blue Slide Bull Creek	Control	12.6	79.2	0	0	0	44	17	Fall	0	4.5
88	5-Oct-10	Blue Slide Bull Creek	Laso2	12.3	78.8	0	0	3	44	17	Fall	0	4.5
89	5-Oct-10	Blue Slide Bull Creek	Control	11.5	82.3	0	0	0	45	17	Fall	0	4.5
90	5-Oct-10	Blue Slide Bull Creek	Laso1	11	84.3	0	0	2	45	17	Fall	0	4.5
91	8-Oct-10	Blue Slide Bull Creek	Control	14.4	78.8	0	0	0	46	18	Fall	0	1.5883
92	8-Oct-10	Blue Slide Bull Creek	Laso2	13.8	80.6	0	0	0	46	18	Fall	0	1.5883
93	8-Oct-10	Blue Slide Bull Creek	Control	13.4	81.1	0	0	0	47	18	Fall	0	1.5883
94	8-Oct-10	Blue Slide Bull Creek	Laso1	13.2	83.3	0	0	0	47	18	Fall	0	1.5883
95	12-Oct-10	Blue Slide Bull Creek	Control	13.3	93.1	0	0	0	48	19	Fall	0.25	0.528634361
96	12-Oct-10	Blue Slide Bull Creek	Laso2	12.7	87.5	0	0	0	48	19	Fall	0.25	0.528634361
97	12-Oct-10	Blue Slide Bull Creek	Control	12.1	87.7	0	0	0	49	19	Fall	0	0.528634361
98	12-Oct-10	Blue Slide Bull Creek	Laso1	11.2	91.5	0	0	0	49	19	Fall	0	0.528634361
99	12-Oct-10	Blue Slide Bull Creek	Control	10.7	90.5	0	0	0	50	19	Fall	0	0.528634361
100	12-Oct-10	Blue Slide Bull Creek	Laso2	9.9	92.6	0	0	0	50	19	Fall	0	0.528634361
101	11-Oct-10	Lamphere Dunes	Control	12.1	79.1	0	1	0	51	20	Fall	0.8	0.528634361
102	11-Oct-10	Lamphere Dunes	Laso1	8.9	91.5	0	1	0	51	20	Fall	0.8	0.528634361
103	11-Oct-10	Lamphere Dunes	Control	8.9	92.1	0	1	0	52	20	Fall	0.8	0.528634361
104	11-Oct-10	Lamphere Dunes	Laso2	8.4	94.9	0	1	0	52	20	Fall	0.8	0.528634361
